# Supplementary material for: Isomer-Specific Effects of cis-9,trans-11- and trans-10,cis-12-CLA on Immune Regulation in Ruminal Epithelial Cells
Source: Animals (Basel). 2021 Apr 19;11(4):1169. doi: 10.3390/ani11041169 (PMC8072642; doi:10.3390/ani11041169)
Supplement: Supplementary file 1 [file animals-11-01169-s001.zip]

Archive with 2 entries (1 files):
- animals-1118606-supplementary/
- animals-1118606-supplementary/Supplementary data.pdf
